# Supplementary material for: Comparative Efficacy and Cost-Effectiveness of Denosumab Versus Zoledronic Acid in Cancer Patients with Bone Metastases
Source: J Clin Med. 2025 Sep 14;14(18):6469. doi: 10.3390/jcm14186469 (PMC12470827; doi:10.3390/jcm14186469)
Supplement: Supplementary file 1 [file jcm-14-06469-s001.zip]

Archive with 1 entries (1 files):
- jcm-3847872-supplementary.pdf
